# Supplementary material for: Deconstructing the Dimensions of Mycobiome Fingerprints in Luohandu Cave, Guilin, Southern China
Source: Microorganisms. 2024 Jan 20;12(1):211. doi: 10.3390/microorganisms12010211 (PMC10818497; doi:10.3390/microorganisms12010211)
Supplement: Supplementary file 1 [file microorganisms-12-00211-s001.zip]

Archive with 2 entries (2 files):
- Supplementary Materials.pdf
- Table S1.xls
