# Supplementary material for: Deconstructing the Dimensions of Mycobiome Fingerprints in Luohandu Cave, Guilin, Southern China
Source: Microorganisms. 2024 Jan 20;12(1):211. doi: 10.3390/microorganisms12010211 (PMC10818497; doi:10.3390/microorganisms12010211)
Supplement: Supplementary file 1 [file microorganisms-12-00211-s001.zip › Table S1.xls]

## Sheet: LHD_genus - 副本
		Deconstructing the Dimensions of Mycobiome Fingerprints in Luohandu Cave, Guilin, Southern China
	Bai-Ying Man 1, 2*, Xing Xiang 1, 2 ,Xiao-Yu Cheng 3, 4 , Hong-Mei Wang3, 4*, Chun-Tian Su 5, 6 , Qi-Bo Huang 5, 6, Yang Luo 1, 2 , Chao Zhang 1, 2 , Gang Cheng 1, 2 , Yu-Yang Ni 1, 2 and Xing-Hua Shao 1, 2
	1 College of Life Science, Shangrao Normal University, Shangrao, China; 2 Key Laboratory for Regional Plants Conservation and Ecological Restoration of Northeast Jiangxi, Shangrao Normal University, Shangrao, China; shmilying@126.com (B.-Y.M.), xiangxing1989@126.com (X.X.), 312144@sru.edu.cn (Y.-Y.N.), zhangchao_20180604@163.com (C.Z.), enjoy123fly@163.com (G.C.), yangl1829848@163.com (Y.L.), xin…
		Table S1: The identified genera of mycobiomes in Luohandu cave, southern China.
	#OTU ID	Samples		Taxonomy
		Weathered rocks	Sediments	Phylum	Class	Order	Family	Genus
	cca52dc4c8ee69087c027d8696086ce3	0	1	Ascomycota	Sordariomycetes	Xenospadicoidales	Xenospadicoidaceae	Calyptosphaeria
	ebb60456fb0ec2e3746186532367a46f	6	7	Ascomycota	Dothideomycetes	Capnodiales	Mycosphaerellaceae	Zymoseptoria
	8d2144e62a3a80c32a1337214bc04131	10	14	Ascomycota	Dothideomycetes	Capnodiales	Mycosphaerellaceae	Zasmidium
	0b96826435d67ef5565987ee8b2aa06d	30	11	Ascomycota	Dothideomycetes	Capnodiales	Mycosphaerellaceae	Pseudocercospora
	fde19c1cde35f99ef860bd9b299f23a5	0	3	Ascomycota	Sordariomycetes	Sordariales	Lasiosphaeriaceae	Cercophora
	e94a28ae31b00881b51a31a6d96d60db	4	1	Ascomycota	Sordariomycetes	Xylariales	Xylariaceae	Annulohypoxylon
	9a9dce0acdafc474ffc8e7f6cc1c47e2	0	3	Ascomycota	Sordariomycetes	Sordariales	Chaetomiaceae	Thielavia
	6538a88b51d5a427ac0b94dcdec11e4c	0	9	Ascomycota	Leotiomycetes	Helotiales	Myxotrichaceae	Oidiodendron
	c49fbb1eeecf63255a11a689e62f186b	0	76	Ascomycota	Sordariomycetes	Chaetosphaeriales	Chaetosphaeriaceae	Sporoschisma
	142011bd628a4ca9e6e1100f32b84281	0	8	Ascomycota	Eurotiomycetes	Chaetothyriales	Herpotrichiellaceae	Cladophialophora
	8b9be05e1fab808d0b4bf5f3c35d45a9	0	133	Ascomycota	Sordariomycetes	Pleurotheciales	Pleurotheciaceae	Pleurothecium
	ee7f01f793d57a8a1eacbc9e3ea68859	0	5	Ascomycota	Lecanoromycetes	Acarosporales	Acarosporaceae	Acarospora
	de9704212d8c602e7d5a2412ce84df5a	2	0	Basidiomycota	Agaricomycetes	Boletales	Melanogastraceae	Melanogaster
	2f3ff1c9907492153cf722aa2c97bc27	0	12	Ascomycota	Leotiomycetes	Helotiales	Dermateaceae	Pezicula
	272ee67f8cf3727f2f4b953a4e2ca4f2	0	5	Ascomycota	Eurotiomycetes	Sclerococcales	Dactylosporaceae	Dactylospora
	7ddc9ff1d9102d33bd42497ada41ac6c	36	623	Ascomycota	Sordariomycetes	Hypocreales	Nectriaceae	Thelonectria
	d59c15ea40ffdc04ef913206e08e0cd5	0	241	Basidiomycota	Dacrymycetes	Dacrymycetales	Dacrymycetaceae	Dacrymyces
	580a21bbdc33bed9002dda85d050e096	0	3	Ascomycota	Leotiomycetes	Helotiales	Helotiales_fam_Incertae_sedis	Lauriomyces
	44e35da7215401ca5f03b05e1b1e2dfe	0	10	Ascomycota	Sordariomycetes	Glomerellales	Reticulascaceae	Cylindrotrichum
	350736d1674a82f012f01a636eb239f5	0	39	Ascomycota	Sordariomycetes	Magnaporthales	Magnaporthaceae	Gaeumannomyces
	e22442c2f0260f318aa434035c29a805	0	26	Ascomycota	Dothideomycetes	Botryosphaeriales	Botryosphaeriaceae	Diplodia
	453b01df3229391b61299772d431a2d9	68	288	Ascomycota	Dothideomycetes	Botryosphaeriales	Botryosphaeriaceae	Lasiodiplodia
	be17581fb12ba07553df4a85d13ce94f	0	316	Ascomycota	Dothideomycetes	Botryosphaeriales	Botryosphaeriaceae	Dothiorella
	d8af31e188c7fc7ec6a6fb646d25d39a	0	10	Ascomycota	Sordariomycetes	Calosphaeriales	Pleurostomataceae	Pleurostoma
	6d2f34135e2322e958b072d90d1419da	0	33	Ascomycota	Archaeorhizomycetes	Archaeorhizomycetales	Archaeorhizomycetaceae	Archaeorhizomyces
	3a08f247318b739ab10e0344fcaac8be	0	2	Ascomycota	Sordariomycetes	Chaetosphaeriales	Chaetosphaeriaceae	Pyrigemmula
	f36c6c981637a4d2aa8b4fc90762d9d9	0	9	Ascomycota	Dothideomycetes	Capnodiales	Mycosphaerellaceae	Acrodontium
	c4a82b9f449a6aaa5abe406125f66eea	0	2	Ascomycota	Sordariomycetes	Savoryellales	Savoryellaceae	Neoascotaiwania
	c3eafc4da6a3e3fe42a0fffff619aa75	0	5	Ascomycota	Leotiomycetes	Helotiales	Hyaloscyphaceae	Bactrodesmium
	46a397e43c0ef421dc9ac9fb459c4708	0	1	Ascomycota	Sordariomycetes	Hypocreales	Ophiocordycipitaceae	Chaunopycnis
	4595e09d1de493e5fc9393ffe80d5097	0	2	Ascomycota	Sordariomycetes	Microascales	Microascales_fam_Incertae_sedis	Triadelphia
	b213de91c6c97357c9bc22d7a8a88f5f	0	23	Ascomycota	Sordariomycetes	Diaporthales	Valsaceae	Cytospora
	876ebe96f5f3bb05d862488e3ba7787f	0	1179	Ascomycota	Sordariomycetes	Diaporthales	Diaporthaceae	Diaporthe
	95f138cdcc44c669ef39369001f8edb6	0	45	Ascomycota	Sordariomycetes	Diaporthales	Schizoparmaceae	Coniella
	8eb4203256e0e8d637496a17d6a77044	0	28	Ascomycota	Dothideomycetes	Pleosporales	Pleosporales_fam_Incertae_sedis	Pseudorobillarda
	627158390801f352dc52c9f9a6a06f1b	0	18	Ascomycota	Sordariomycetes	Chaetosphaeriales	Chaetosphaeriales_fam_Incertae_sedis	Nawawia
	a61c54168f89baa1a2fbf0fe9d5ad268	28	59	Ascomycota	Eurotiomycetes	Onygenales	Onygenaceae	Shanorella
	57824b7cec905b554da5e0be0963bbb0	15	0	Ascomycota	Eurotiomycetes	Onygenales	Gymnoascaceae	Gymnoascus
	efbd42af8367a176a9f42f7a8885ea3e	23	855	Ascomycota	Eurotiomycetes	Eurotiales	Trichocomaceae	Sagenomella
	4dc586707a988ee3c300b273b8970041	0	2986	Ascomycota	Sordariomycetes	Ophiostomatales	Ophiostomataceae	Ophiostoma
	4cd4fc52da0d7318c80c1e399cdf00e1	139	1	Ascomycota	Eurotiomycetes	Eurotiales	Trichocomaceae	Thermomyces
	2fcfd8244a2efe7ea294236262ad41c6	1946	4534	Ascomycota	Eurotiomycetes	Eurotiales	Aspergillaceae	Penicillium
	893b84e3d94abe058236310760b025c7	0	11	Ascomycota	Eurotiomycetes	Eurotiales	Aspergillaceae	Hamigera
	f72f6f87a79a5f01e3b07cb4a7ad9c17	0	9	Ascomycota	Eurotiomycetes	Onygenales	Gymnoascaceae	Neogymnomyces
	996e4062c6b8a6fe073c1df53986951c	57	153	Ascomycota	Eurotiomycetes	Onygenales	Onygenales_fam_Incertae_sedis	Chrysosporium
	de91370e182ab7a00da6c129b25ab66d	18467	1937	Ascomycota	Eurotiomycetes	Eurotiales	Aspergillaceae	Aspergillus
	6b3c7a1b00d69c3ad7d20a66910cb981	0	56	Ascomycota	Eurotiomycetes	Onygenales	Onygenales_fam_Incertae_sedis	Malbranchea
	0ede858d0c2c0a15adb97e06b9c2c135	280	7217	Ascomycota	Eurotiomycetes	Onygenales	Onygenaceae	Auxarthron
	56b9a38902bf0a618d8cab6c5764f320	0	1	Ascomycota	Leotiomycetes	Rhytismatales	Rhytismataceae	Coccomyces
	cfb5d1b01128c2a5b2260d3b51c9b0e4	5	0	Ascomycota	Dothideomycetes	Capnodiales	Dissoconiaceae	Ramichloridium
	4671126827495e4df54149a1de80d36d	115	1224	Ascomycota	Eurotiomycetes	Onygenales	Gymnoascaceae	Gymnoascoideus
	4d21dab7784084ae740309f082fb15d6	0	85	Ascomycota	Eurotiomycetes	Onygenales	Onygenaceae	Arachnotheca
	94b97444465328c2f3716ea67f31e1cb	74	1304	Ascomycota	Pezizomycetes	Pezizales	Sarcosomataceae	Trichaleurina
	e2e56b83bc3bc6a3afa6d66927c7c754	48	54	Ascomycota	Leotiomycetes	Helotiales	Sclerotiniaceae	Ciboria
	40166b18fd1d943f23b48a86cba2779e	53	41	Basidiomycota	Agaricomycetes	Geastrales	Geastraceae	Myriostoma
	18778b290001c0d95e57463f045d8e16	9498	6865	Basidiomycota	Agaricomycetes	Gomphales	Gomphaceae	Austrogautieria
	be5845ca8f88f162c2f81c631a44f136	381	1782	Basidiomycota	Agaricomycetes	Geastrales	Geastraceae	Geastrum
	635bf24e8c10076f4aa5d7efed68601a	9	4	Basidiomycota	Agaricomycetes	Hymenochaetales	Hymenochaetales_fam_Incertae_sedis	Peniophorella
	3e515c5c4e1fcacf20be023ddcc7db7c	0	13	Basidiomycota	Agaricomycetes	Agaricales	Entolomataceae	Pouzarella
	00b7836a92786af267ff95796a6b43f8	0	7	Basidiomycota	Agaricomycetes	Sebacinales	Sebacinaceae	Sebacina
	4d268c2e117aa0b3d5903bcc025edacb	0	4	Basidiomycota	Agaricomycetes	Cantharellales	Clavulinaceae	Membranomyces
	7e4c4a58a424e58412b32cbf67def4bc	5212	60	Basidiomycota	Agaricomycetes	Agaricales	Schizophyllaceae	Schizophyllum
	3bc064d592870fdd6193c663f39fb095	0	1	Basidiomycota	Agaricomycetes	Agaricales	Tricholomataceae	Mycena
	fbbbdab18375cc50f74eb97cb69cb9e6	0	17	Chytridiomycota	Rhizophydiomycetes	Rhizophydiales	Rhizophydiaceae	Rhizophydium
	4eaa705feab8cfbc6c35fbc18af8817a	0	3	Basidiomycota	Agaricomycetes	Agaricales	Inocybaceae	Pellidiscus
	e1e27672cb79ec74834db205fc0f3733	1056	159	Basidiomycota	Agaricomycetes	Polyporales	Steccherinaceae	Steccherinum
	5717e77c36789bac8de2483fd58d4020	0	13	Basidiomycota	Agaricomycetes	Polyporales	Phanerochaetaceae	Bjerkandera
	ca0bcb1c2f065be1168a794b778630fe	0	128	Basidiomycota	Agaricomycetes	Polyporales	Podoscyphaceae	Hypochnicium
	a78e85ab6a90c5d9c28d8352318f7882	0	113	Basidiomycota	Agaricomycetes	Thelephorales	Thelephoraceae	Tomentella
	3cf7c6dfb71ca7fa4ac6662885ffe918	0	58	Basidiomycota	Agaricomycetes	Agaricales	Amanitaceae	Amanita
	85ffa825c660ade574bd20c7fb5b709c	0	4	Basidiomycota	Agaricomycetes	Hymenochaetales	Tubulicrinaceae	Tubulicrinis
	641fe556dfa119f4c066f16b7710644a	0	175	Ascomycota	Sordariomycetes	Ophiostomatales	Ophiostomataceae	Sporothrix
	cc4bbe7eb10d8debd49fb0e8b6c11968	0	7	Basidiomycota	Agaricomycetes	Boletales	Boletaceae	Tylopilus
	4ab89a8dd69ee3c5a61024a36b1b4eb5	0	12	Basidiomycota	Agaricomycetes	Boletales	Sclerodermataceae	Scleroderma
	c6a75865b7c939bc7d77a397f7f9a5b2	9	0	Basidiomycota	Agaricomycetes	Agaricales	Tricholomataceae	Xeromphalina
	cff2671c57eaab05d82511e9e2ab6f1e	0	4	Basidiomycota	Agaricomycetes	Russulales	Auriscalpiaceae	Artomyces
	c2dc3ac30e5850b423354f1363c91434	18	1	Basidiomycota	Agaricomycetes	Russulales	Amylostereaceae	Amylostereum
	b8879ba743b1acffaf4f75774942f755	1	0	Basidiomycota	Agaricomycetes	Russulales	Gloeocystidiellaceae	Gloeocystidiellum
	3c8e3560d9d2f4247d3c5b4974ecfb2b	24	15	Basidiomycota	Agaricomycetes	Auriculariales	Auriculariaceae	Auricularia
	c49e4b8d3c723d2095dd3d848e1f5ab7	0	14	Basidiomycota	Agaricomycetes	Sebacinales	Serendipitaceae	Serendipita
	bb48ef5dda8864ef0051cce31426892b	0	142	Basidiomycota	Agaricomycetes	Boletales	Coniophoraceae	Gyrodontium
	50c69aa6c6c5cf2b575eb0cee3a593d3	30	2	Basidiomycota	Agaricomycetes	Agaricales	Tricholomataceae	Tricholoma
	d732e6c00ac61c980f6a339ecb916aa1	217	10	Basidiomycota	Agaricomycetes	Agaricales	Pluteaceae	Pluteus
	8f4c47e903c6d09879f2f5df782997ce	0	8	Basidiomycota	Agaricomycetes	Boletales	Tapinellaceae	Tapinella
	58677e13f9ae8396c10b009345727e46	15	553	Basidiomycota	Agaricomycetes	Agaricales	Entolomataceae	Entoloma
	072d1272ddc22ff5703e539c8b41c6e6	2	0	Basidiomycota	Agaricomycetes	Agaricales	Omphalotaceae	Lentinula
	6a952814264291172cc30427001615c6	0	8	Basidiomycota	Agaricomycetes	Agaricales	Strophariaceae	Pholiota
	bd430986df6d04f7175427fab450b6dd	30	6	Basidiomycota	Agaricomycetes	Agaricales	Hymenogastraceae	Hebeloma
	f742cf314703db542d12242ef8f85b92	9	26	Basidiomycota	Agaricomycetes	Agaricales	Strophariaceae	Hypholoma
	e49fd67d45798c0f43e6abf91083cb5b	0	2	Basidiomycota	Agaricomycetes	Agaricales	Cortinariaceae	Gymnopilus
	736d7222c079b0f69edcc1d482b24362	239	18	Basidiomycota	Agaricomycetes	Agaricales	Strophariaceae	Tubaria
	e159697771e276d92c071fc546e2ed0e	0	8	Basidiomycota	Agaricomycetes	Agaricales	Cortinariaceae	Cortinarius
	e13d4d251f6eeea8e0e1ffa609b080d4	0	33	Basidiomycota	Agaricomycetes	Agaricales	Psathyrellaceae	Coprinopsis
	2ed1a0fe60f1c1ee5fecaa462f556d65	0	29	Basidiomycota	Agaricomycetes	Agaricales	Psathyrellaceae	Coprinellus
	86c0dae10bae7a41d643c4b6159cf30c	60	320	Basidiomycota	Agaricomycetes	Agaricales	Psathyrellaceae	Psathyrella
	0523a8a8ce33bcc1860fe091313ab012	0	8	Basidiomycota	Agaricomycetes	Agaricales	Bolbitiaceae	Bolbitius
	3f50df16e4168439edd468b63c784eef	0	11	Basidiomycota	Agaricomycetes	Agaricales	Agaricaceae	Lepiota
	aee6511b2f3f39849f9d05f698655a2d	0	3	Basidiomycota	Agaricomycetes	Agaricales	Tricholomataceae	Rugosomyces
	146eaa2d3691681fa5417b2b2daa1510	0	12	Basidiomycota	Agaricomycetes	Agaricales	Inocybaceae	Inocybe
	7f231ff6938f7307d08f251776af674b	2279	17	Basidiomycota	Agaricomycetes	Polyporales	Meruliaceae	Phlebia
	8eb385b880ba30344dda7dcaf4547686	92	35	Basidiomycota	Agaricomycetes	Agaricales	Agaricaceae	Tulostoma
	b2431ca6bc4a291fc28bfc9ced74faea	2	0	Basidiomycota	Agaricomycetes	Polyporales	Irpicaceae	Irpex
	611a1af9f0de4a21f45fab035603662c	0	1443	Basidiomycota	Agaricomycetes	Polyporales	Ganodermataceae	Ganoderma
	090245657a624aa1ce11df4b4cac8dd9	22	11	Basidiomycota	Agaricomycetes	Thelephorales	Thelephoraceae	Odontia
	3a521d4a8bb23465f9a3e5964873fe1f	448	289	Basidiomycota	Agaricomycetes	Agaricales	Agaricaceae	Micropsalliota
	5aead41f825756cb06ae1083013ba1ea	408	800	Basidiomycota	Agaricomycetes	Agaricales	Agaricaceae	Agaricus
	801bec6ccdf8dff6263886517722158c	0	2	Basidiomycota	Tremellomycetes	Tremellales	Tremellaceae	Cryptococcus
	e2751b473cfad99e68d77e425d6b021c	0	1	Basidiomycota	Agaricomycetes	Boletales	Boletaceae	Boletus
	5a8097fca0f6563fee8136c6c8b8ad0e	68	86	Basidiomycota	Agaricomycetes	Agaricales	Agaricaceae	Leucoagaricus
	d0aa0991eff254e8c7e47dce9b2cc5e7	15	26	Basidiomycota	Agaricomycetes	Polyporales	Fomitopsidaceae	Postia
	80940b6e976ede42db7c2977451fbc81	201	825	Basidiomycota	Agaricomycetes	Agaricales	Crepidotaceae	Crepidotus
	cf832cd8bd7cdc30bc26b3f0e25f1a9d	0	21	Basidiomycota	Agaricomycetes	Polyporales	Podoscyphaceae	Abortiporus
	11f5eb19dda1ab9c072c8cb495474641	368	0	Ascomycota	Saccharomycetes	Saccharomycetales	Trichomonascaceae	Blastobotrys
	e98a048c3809ef8b47dcd8a9e2049eb9	0	5	Basidiomycota	Atractiellomycetes	Atractiellales	Atractiellales_fam_Incertae_sedis	Helicogloea
	f730c22a6de717d92cd5b9e813cce724	0	1	Basidiomycota	Agaricomycetes	Boletales	Boletales_fam_Incertae_sedis	Coniophoropsis
	c93d3c9f1a797c95d797830a4559aed7	0	6	Basidiomycota	Agaricomycetes	Agaricales	Tricholomataceae	Melanoleuca
	10732bb33923c7513b83f20aaa1ee0d1	0	4	Basidiomycota	Agaricomycetes	Agaricales	Tricholomataceae	Leucopaxillus
	f374e3d235086203400757774236be9b	0	150	Basidiomycota	Agaricostilbomycetes	Agaricostilbales	Chionosphaeraceae	Kurtzmanomyces
	f478eddb805b51732ade144d4493af60	11	16	Basidiomycota	Agaricomycetes	Agaricales	Tricholomataceae	Pseudobaeospora
	25f9cef310369bff7f0568fb6e48a084	112	0	Basidiomycota	Agaricomycetes	Hymenochaetales	Hymenochaetaceae	Hymenochaete
	b00ae3b1fe9a54cb5c95783ca7b41188	0	2	Basidiomycota	Agaricomycetes	Agaricales	Fistulinaceae	Fistulina
	a50752d6e9d8ef8c4cf96bd3f1c71720	0	482	Basidiomycota	Agaricomycetes	Agaricales	Physalacriaceae	Hymenopellis
	390b7b2da204b7a9c5af50a9014536b2	0	1	Basidiomycota	Agaricomycetes	Agaricales	Physalacriaceae	Strobilurus
	27947327c1a71e36edbfc027eeffd30d	0	2	Basidiomycota	Agaricomycetes	Agaricales	Omphalotaceae	Gymnopus
	95b1947f88d5c1cd4a563089181de353	0	12	Mucoromycota	Mucoromycetes	Mucorales	Cunninghamellaceae	Absidia
	f8461d612a975dc31decd288b725d42b	0	3	Basidiomycota	Agaricomycetes	Russulales	Lachnocladiaceae	Scytinostroma
	a4a17d06f20dd2276bd161a82d0aa482	209	0	Basidiomycota	Agaricomycetes	Trechisporales	Hydnodontaceae	Trechispora
	a823fda597d46887eebe504a307a98cd	8	48	Basidiomycota	Agaricomycetes	Gomphales	Gomphaceae	Ramaria
	f8a7f2195d99f651d083b837d666d113	0	1	Basidiomycota	Tritirachiomycetes	Tritirachiales	Tritirachiaceae	Tritirachium
	5185469683299a709e6753e347213fe0	0	33	Basidiomycota	Agaricomycetes	Russulales	Lachnocladiaceae	Asterostroma
	1276d343941b3f0f36b92659dc562c3a	367	330	Ascomycota	Saccharomycetes	Saccharomycetales	Saccharomycetales_fam_Incertae_sedis	Candida
	a6814e5debf20fb681ae008198a19bd0	0	10	Ascomycota	Saccharomycetes	Saccharomycetales	Phaffomycetaceae	Cyberlindnera
	e5a17baac8a8946d4a5e7c5ed3ea8b2c	4	0	Ascomycota	Saccharomycetes	Saccharomycetales	Debaryomycetaceae	Debaryomyces
	d0e3c24b8665efa36a596d8acbfd4833	3	5	Ascomycota	Saccharomycetes	Saccharomycetales	Saccharomycetaceae	Kazachstania
	10f9e13212ac17beb070bba746a5746b	5	0	Ascomycota	Saccharomycetes	Saccharomycetales	Saccharomycetaceae	Eremothecium
	1c794385e5af43d00733e6bc524bc30e	0	264	Entorrhizomycota	Entorrhizomycetes	Entorrhizales	Entorrhizaceae	Entorrhiza
	777184c7fb9ad4aaec2845e161a1bb7a	0	3	Ascomycota	Saccharomycetes	Saccharomycetales	Saccharomycodaceae	Hanseniaspora
	8cdcaa212b95b61cdcbc995ec0cea351	94	15	Mucoromycota	Mucoromycetes	Mucorales	Rhizopodaceae	Rhizopus
	fa4f253ab54f53580d111af32ca41b64	22	0	Basidiomycota	Tremellomycetes	Tremellales	Bulleribasidiaceae	Hannaella
	882d890e9dd77e983886a5dd25ccc056	0	101	Basidiomycota	Geminibasidiomycetes	Geminibasidiales	Geminibasidiaceae	Basidioascus
	dfa5012470b94bc7234fd555b245230f	1838	0	Basidiomycota	Microbotryomycetes	Sporidiobolales	Sporidiobolaceae	Sporobolomyces
	1e836256fa34d1d912e8e84a31d7f5fe	88	123	Ascomycota	Pezizomycetes	Pezizales	Pyronemataceae	Tarzetta
	ea1d5969dcf2587f98dd78d12f192c8c	0	38	Basidiomycota	Microbotryomycetes	Sporidiobolales	Sporidiobolaceae	Rhodosporidiobolus
	045f546fa6bb1f66d00fa56c8ac3a08c	0	8	Ascomycota	Saccharomycetes	Saccharomycetales	Phaffomycetaceae	Wickerhamomyces
	61f13e4439938588cb003c6285fc8a4c	8	229	Basidiomycota	Agaricomycetes	Boletales	Tapinellaceae	Pseudomerulius
	fdcc25c8aaab06f425d6da47b30be5c2	0	100	Basidiomycota	Tremellomycetes	Trichosporonales	Trichosporonaceae	Apiotrichum
	ad16c425f0319a2018c0ece53be386ca	21799	12300	Basidiomycota	Tremellomycetes	Trichosporonales	Trichosporonaceae	Cutaneotrichosporon
	9b96c743bb4a5f52627343dd2136c4ce	156	767	Basidiomycota	Tremellomycetes	Trichosporonales	Trichosporonaceae	Trichosporon
	1f2528a5ed98872a7a6588ec0a56f0b4	12514	15071	Basidiomycota	Agaricomycetes	Boletales	Rhizopogonaceae	Rhizopogon
	1167e64b1335006b1b1d0a6a84030ecd	739	1738	Basidiomycota	Agaricomycetes	Boletales	Suillaceae	Suillus
	f7c3654a350571e42223ed227965b770	0	7	Basidiomycota	Agaricomycetes	Boletales	Gomphidiaceae	Chroogomphus
	7dfe2ee6fb578d2fb3b2751e5e69b23e	352	538	Kickxellomycota	Kickxellomycetes	Kickxellales	Kickxellaceae	Coemansia
	1402fb8d55169937e95831ae383e3b82	0	7	Basidiomycota	Ustilaginomycetes	Ustilaginales	Ustilaginaceae	Ustilago
	a74a84a7b1feeea7f5cef4737c527edb	0	38	Basidiomycota	Ustilaginomycetes	Ustilaginales	Ustilaginaceae	Sporisorium
	8c8bb7e12a955a9f17987be1ebb21eb6	667	158	Mucoromycota	Mucoromycetes	Mucorales	Mucoraceae	Mucor
	36d8c2e63286e63f4ec86d4a284fbfd9	0	755	Basidiobolomycota	Basidiobolomycetes	Basidiobolales	Basidiobolaceae	Basidiobolus
	df208d93b6de9a12e7f42729300109b6	0	2	Ascomycota	Orbiliomycetes	Orbiliales	Orbiliaceae	Arthrobotrys
	8dd95da1838bf83e73a0e89d518ffdc0	0	1	Basidiomycota	Microbotryomycetes	Sporidiobolales	Sporidiobolaceae	Rhodotorula
	eb406ee73b15ac772a9ce6bb786bb895	0	6	Ascomycota	Dothideomycetes	Pleosporales	Dictyosporiaceae	Dictyosporium
	26a08556ecf9d0b0e98ca672b8d1f364	0	2	Basidiomycota	Tremellomycetes	Tremellales	Trimorphomycetaceae	Carlosrosaea
	685a8f4ac89830b29d2177ca10684d2b	0	4	Mucoromycota	Mucoromycetes	Mucorales	Saksenaeaceae	Saksenaea
	fbe4557f5d17669ede7a2b7894558173	2	4	Basidiomycota	Agaricomycetes	Hymenochaetales	Hymenochaetaceae	Fuscoporia
	20af463ef46d02998ac97d6e51e8fe4e	5	0	Basidiomycota	Agaricomycetes	Hymenochaetales	Hymenochaetaceae	Hymenochaetopsis
	e813662fc7c04f845b1996261feb634b	0	125	Ascomycota	Saccharomycetes	Saccharomycetales	Lipomycetaceae	Lipomyces
	830f583934996c8cc1a5d88e8d1af07f	50	170	Ascomycota	Saccharomycetes	Saccharomycetales	Pichiaceae	Pichia
	acea5bad1eb41e8c754d823919be3df6	7	0	Basidiomycota	Agaricomycetes	Hymenochaetales	Rickenellaceae	Sidera
	b34d283cc80c7a095710c5c67033e32d	67	3	Basidiomycota	Agaricomycetes	Hymenochaetales	Schizoporaceae	Alutaceodontia
	fe64e0846dca5d03df23c51a08c8fa3c	14	26	Mucoromycota	Mucoromycetes	Mucorales	Lichtheimiaceae	Thamnostylum
	13a5e8ee9530e47e23b1db1403a05aba	27	48	Basidiomycota	Agaricomycetes	Hymenochaetales	Hymenochaetaceae	Phylloporia
	deb1ad10fd864b80dc17c4ac487d6553	421	0	Basidiomycota	Tremellomycetes	Cystofilobasidiales	Mrakiaceae	Udeniomyces
	fb935ff871cdf1036221319269f78b0b	0	1	Basidiomycota	Tremellomycetes	Cystofilobasidiales	Mrakiaceae	Mrakia
	0156a51434883247b5030869969f976d	13	10	Basidiomycota	Agaricomycetes	Russulales	Russulaceae	Russula
	264f65c4ff3a7a3b50f800f1f5ae7d09	1958	1306	Basidiomycota	Agaricomycetes	Russulales	Russulaceae	Lactarius
	7878112da02c881e5ff1d34a6e6d95ef	36	0	Basidiomycota	Agaricomycetes	Hymenochaetales	Hymenochaetales_fam_Incertae_sedis	Skvortzovia
	2b177e08031ae7efe39125f82abebc2f	506	154	Basidiomycota	Agaricomycetes	Agaricales	Stephanosporaceae	Stephanospora
	e3498120a0791a08c55d2abffd93c116	730	81	Basidiomycota	Malasseziomycetes	Malasseziales	Malasseziaceae	Malassezia
	3d79cd0750219a093933a6c4fb7b5da2	2954	25325	Basidiomycota	Agaricomycetes	Phallales	Phallaceae	Phallus
	12fa9ba7db48fcd0dd142413b70e0e57	4176	2376	Basidiomycota	Agaricomycetes	Geastrales	Sclerogastraceae	Boninogaster
	d513ac2f3da77543c6d3a21d9c2ea560	0	2	Basidiomycota	Agaricomycetes	Cantharellales	Botryobasidiaceae	Botryobasidium
	3babd170d0f8744f800bdaa95dab5635	17	10	Basidiomycota	Agaricomycetes	Agaricales	Pluteaceae	Volvariella
	62b04bef48073f83692e51400b29b84b	0	1	Zoopagomycota	Zoopagomycetes	Zoopagales	Piptocephalidaceae	Syncephalis
	3588cae77ec5366421d93bde02cd1f89	44	0	Basidiomycota	Agaricomycetes	Polyporales	Irpicaceae	Byssomerulius
	313c44ae7da38dbcf887eadd07859691	0	50	Chytridiomycota	Chytridiomycetes	Chytridiales	Chytridiaceae	Phlyctochytrium
	50db1a1a2ca6ac63ff7b1836866eacac	0	4	Chytridiomycota	Spizellomycetes	Spizellomycetales	Spizellomycetaceae	Spizellomyces
	747a6955ee1b3d5e9ca5b3d30a79bd5f	0	2	Chytridiomycota	Spizellomycetes	Spizellomycetales	Powellomycetaceae	Powellomyces
	36d5b6acac8eb97aad2feb46ff1f3bbe	279	0	Basidiomycota	Agaricomycetes	Agaricales	Pleurotaceae	Hohenbuehelia
	08cd70a797b3c60fb0cdffd87fb8c213	0	3	Mucoromycota	Mucoromycetes	Mucorales	Lichtheimiaceae	Rhizomucor
	8446399d1c0837fbcf0791a772d2e7ab	1274	181	Basidiomycota	Agaricomycetes	Hymenochaetales	Schizoporaceae	Xylodon
	9454caf791090dc6b55140ce637928af	38	2092	Ascomycota	Dothideomycetes	Pleosporales	Didymosphaeriaceae	Paraphaeosphaeria
	1d9d918dad72a1603b738ddf1d32a774	0	25	Basidiomycota	Agaricomycetes	Boletales	Serpulaceae	Serpula
	829e1715bcf4f9ea5b30e85e35952513	32	40	Kickxellomycota	Kickxellomycetes	Kickxellales	Kickxellaceae	Ramicandelaber
	e1562e78ea623c83297508645451dfa6	0	3	Ascomycota	Pezizomycetes	Pezizales	Pyronemataceae	Acervus
	2cb60195d29f659e22b7d167bc75b20b	0	33	Basidiomycota	Agaricomycetes	Phallales	Clathraceae	Clathrus
	aa47ff3ba53f8c20d5381516ca60cd0b	0	103	Ascomycota	Dothideomycetes	Valsariales	Valsariaceae	Valsaria
	29cc874fe72979169a7df6b05803fa77	0	1	Ascomycota	Pezizomycetes	Pezizales	Ascobolaceae	Ascobolus
	cbf53eaec36b3f8473c0e638882bc821	0	38	Basidiomycota	Dacrymycetes	Dacrymycetales	Dacrymycetaceae	Calocera
	f53678a5edb4c2fc250d71aea0b6ce0e	363	30	Basidiomycota	Agaricostilbomycetes	Agaricostilbales	Agaricostilbaceae	Sterigmatomyces
	df11c668c6a5b87fc7ff2cc67682e22e	0	5	Ascomycota	Pezizomycetes	Pezizales	Ascodesmidaceae	Pulchromyces
	3b5d5e857cd14d30c49acaed07f67f4f	0	96	Ascomycota	Dothideomycetes	Pleosporales	Cucurbitariaceae	Neocucurbitaria
	c579253a160b14f3473ac002bb3ba081	0	3	Ascomycota	Dothideomycetes	Pleosporales	Melanommataceae	Pleotrichocladium
	a4387eb6bc4b08ecb49dca84d82284ec	0	147	Ascomycota	Dothideomycetes	Pleosporales	Phaeosphaeriaceae	Setophoma
	12b9dadaaf4804c7b4e2cfc78d6ec816	0	22	Ascomycota	Dothideomycetes	Pleosporales	Phaeosphaeriaceae	Phaeosphaeria
	0590af6287c550077331fd81baa290b2	0	12	Ascomycota	Dothideomycetes	Acrospermales	Acrospermales_fam_Incertae_sedis	Leptodiscella
	2f3d72f22da70075097abb6e3ba1b226	0	37	Ascomycota	Dothideomycetes	Pleosporales	Torulaceae	Dendryphion
	114b62f1d9e337a03a18020fe8c41299	7	355	Ascomycota	Dothideomycetes	Pleosporales	Teichosporaceae	Teichospora
	e6f397aa3ef33717c2fd01c29a29a0d4	0	4	Ascomycota	Dothideomycetes	Pleosporales	Pleosporales_fam_Incertae_sedis	Perthomyces
	df7a11198193aac928de52e567d08886	0	19	Ascomycota	Orbiliomycetes	Orbiliales	Orbiliaceae	Dactylaria
	b73a80d152005b1a26b5f864b382042e	0	8	Ascomycota	Dothideomycetes	Pleosporales	Massarinaceae	Stagonospora
	d7bc2869f824bd97b8995e71cf2ad49e	87	44	Ascomycota	Dothideomycetes	Pleosporales	Pleosporales_fam_Incertae_sedis	Nigrograna
	ecfc2e622e12387f1bbac3bbcb6ebc50	80	0	Ascomycota	Leotiomycetes	Erysiphales	Erysiphaceae	Blumeria
	8072607f06d395a6f671fa6e769b6f5a	14	0	Basidiomycota	Tremellomycetes	Tremellales	Bulleribasidiaceae	Dioszegia
	b308d711990489ec944fb0383e6702e9	180	233	Ascomycota	Dothideomycetes	Pleosporales	Sporormiaceae	Preussia
	73be9178602a5a65503ab596d094bedf	0	5	Ascomycota	Dothideomycetes	Pleosporales	Pleosporales_fam_Incertae_sedis	Hermatomyces
	e728e9e0f79b746bb8c5b19459dc36b8	0	112	Ascomycota	Eurotiomycetes	Eurotiales	Elaphomycetaceae	Elaphomyces
	5e08a361a0f551fff2b718e2c1336af5	0	156	Basidiomycota	Wallemiomycetes	Wallemiales	Wallemiaceae	Wallemia
	356668bff45a1cd40807289ea58b69a8	17	40	Ascomycota	Dothideomycetes	Venturiales	Sympoventuriaceae	Ochroconis
	bc4a455ded4f660ce010c1799d1be900	0	9	Ascomycota	Eurotiomycetes	Onygenales	Nannizziopsiaceae	Nannizziopsis
	5a35a8320fb02085461ce8baf667c51a	2515	36680	Mortierellomycota	Mortierellomycetes	Mortierellales	Mortierellaceae	Mortierella
	5eb2b0be142f82ff8cf6395c409b90c8	4	548	Ascomycota	Dothideomycetes	Pleosporales	Pleosporales_fam_Incertae_sedis	Neomassarina
	e6ced3e2f3de5623f2c0640771fd289b	0	2	Ascomycota	Eurotiomycetes	Onygenales	Onygenaceae	Uncinocarpus
	303a70713061d357b1694d85b0c64e63	21	0	Ascomycota	Leotiomycetes	Erysiphales	Erysiphaceae	Erysiphe
	3f6ea313832b7da197d422d65d3730f3	0	8	Ascomycota	Eurotiomycetes	Onygenales	Ascosphaeraceae	Ascosphaera
	f93afa2fcf9984859ee151feed0f2268	26217	11251	Ascomycota	Eurotiomycetes	Onygenales	Onygenaceae	Myriodontium
	9274f1b2686e4473e305925ebb6ac487	0	6	Ascomycota	Sordariomycetes	Hypoceales	Amplistromataceae	Acidothrix
	4c530e48accfcba37a86007d62a1e9f1	6	401	Ascomycota	Eurotiomycetes	Onygenales	Arthrodermataceae	Arthroderma
	8016e8a49c2346b029bb1be68775ac32	0	25	Ascomycota	Eurotiomycetes	Onygenales	Arthrodermataceae	Paraphyton
	6f98ee080d0e4a5cc48226aefa00a875	0	52	Ascomycota	Sordariomycetes	Sordariales	Helminthosphaeriaceae	Endophragmiella
	e959bb770d4b6296a438d10475efe439	238	31	Ascomycota	Sordariomycetes	Hypocreales	Hypocreaceae	Escovopsioides
	8a0de473297b29a44a1f6699e34561c0	0	36	Ascomycota	Sordariomycetes	Glomerellales	Plectosphaerellaceae	Verticillium
	3219f7037ededd87ab81835ab2ea96f5	2266	322	Ascomycota	Sordariomycetes	Microascales	Microascaceae	Microascus
	379afbd4459b9d6f55a0d2f7cb1a8eb5	0	17	Ascomycota	Sordariomycetes	Xylariales	Xylariales_fam_Incertae_sedis	Ceratostomella
	fd3586b16073730cf86a668767a2f419	0	11	Ascomycota	Sordariomycetes	Xylariales	Xylariales_fam_Incertae_sedis	Anungitiomyces
	8982d00f7e08cd7415b2f00d5596f7ad	207	1566	Ascomycota	Sordariomycetes	Xylariales	Sporocadaceae	Pestalotiopsis
	8352e9cccfdb2e99d8cc21974c0058f7	0	27	Ascomycota	Sordariomycetes	Xylariales		Entosordaria
	baa4edd1cf922b7b01d4bbb3b5883617	0	5	Ascomycota	Sordariomycetes	Xylariales	Xylariaceae	Lopadostoma
	e26f96d1d72116968e825f59ebb3c046	0	31	Ascomycota	Sordariomycetes	Togniniales	Togniniaceae	Phaeoacremonium
	a3a8eb8ca8a94853b2ee0c5741616139	0	150	Ascomycota	Sordariomycetes	Xylariales	Xylariaceae	Kretzschmaria
	b980a230320dff8d2251bdb61cb2d69d	83	190	Ascomycota	Dothideomycetes	Hysteriales	Hysteriaceae	Rhytidhysteron
	ece17e2f6408bf6bb934639123c7dcb2	99	130	Ascomycota	Dothideomycetes	Botryosphaeriales	Aplosporellaceae	Aplosporella
	f55c044682109c38859bb46449cedcde	2	0	Ascomycota	Dothideomycetes	Pleosporales	Pleosporaceae	Stemphylium
	b1ec8b44e2a38296df6610e92bfcc5c3	1362	0	Ascomycota	Dothideomycetes	Pleosporales	Pleosporaceae	Curvularia
	94423f73c167474e1e7c3bbb73e05a64	59	203	Ascomycota	Sordariomycetes	Xylariales	Xylariaceae	Hypoxylon
	1262c1462a696679fa09e7de4ecb0025	0	10	Ascomycota	Sordariomycetes	Xylariales	Xylariaceae	Daldinia
	199bedabb1f2ceb93ff65560d7b19685	0	4	Ascomycota	Dothideomycetes	Capnodiales	Teratosphaeriaceae	Teratosphaeria
	ce099cdb4fd32f1dc4ba66266f1b578d	0	59	Ascomycota	Sordariomycetes	Hypocreales	Nectriaceae	Calonectria
	37c0496c42d35751c2cdacab01afa417	0	3	Ascomycota	Sordariomycetes	Hypocreales	Nectriaceae	Gliocladiopsis
	0a591ae0d8b748d1bbfefb6b0b65d9cb	0	2	Ascomycota	Sordariomycetes	Boliniales	Boliniaceae	Camarops
	2647401ea811d8f485a48857ee729fd1	42	272	Ascomycota	Sordariomycetes	Coniochaetales	Coniochaetaceae	Coniochaeta
	7a239702caf5ff3840383aa7d448d9b7	9	310	Ascomycota	Sordariomycetes	Hypocreales	Clavicipitaceae	Metarhizium
	63d7afb25b7b056e6b4e2a62de5ac5e6	5	0	Ascomycota	Sordariomycetes	Xylariales	Xylariaceae	Rosellinia
	2906205c000c09dc1f7e4249172e5d24	244	189	Ascomycota	Eurotiomycetes	Onygenales	Onygenaceae	Ascocalvatia
	444914ea3a5d04f550abeff4a48bd4f2	25	29	Ascomycota	Sordariomycetes	Hypocreales	Hypocreales_fam_Incertae_sedis	Xylochrysis
	467eb5a9783ce969b7f972a1f17654ae	0	4	Ascomycota	Sordariomycetes	Sordariomycetes_ord_Incertae_sedis	Sordariomycetes_fam_Incertae_sedis	Distoseptispora
	cc75fb8193b94a43c571701665625800	166	393	Ascomycota	Sordariomycetes	Hypocreales	Hypocreaceae	Hypomyces
	f2fecdd4de5bad54c1b3b57f2a060958	0	1	Ascomycota	Sordariomycetes	Hypocreales	Bionectriaceae	Geosmithia
	bbacc6f4a9362cfdb768c79d8b0a8aae	0	99	Ascomycota	Sordariomycetes	Chaetosphaeriales	Chaetosphaeriaceae	Chaetosphaeria
	bc39a81b1f98dfd857761cf76611fd0e	20	2201	Ascomycota	Sordariomycetes	Hypocreales	Nectriaceae	Gliocephalotrichum
	abfb596e671f72050eed280eddd7f0c2	110	1263	Ascomycota	Sordariomycetes	Microascales	Microascaceae	Pseudallescheria
	ea18570cdb3c9a833e06de83f37959b0	55	4953	Ascomycota	Sordariomycetes	Xylariales	Xylariaceae	Xylaria
	e00c387c7f937141c2abdece70f7480a	0	8	Ascomycota	Sordariomycetes	Xylariales	Xylariaceae	Clypeosphaeria
	707d8c4b1e0bf48d2bce9248442243ca	21	0	Ascomycota	Dothideomycetes	Capnodiales	Mycosphaerellaceae	Ramularia
	9bcca7b9a7a0454492f88a3609980ea8	0	3	Ascomycota	Sordariomycetes	Glomerellales	Glomerellaceae	Colletotrichum
	52962cd7a98d13c8adbd266e568550b7	3	39	Ascomycota	Sordariomycetes	Hypocreales	Clavicipitaceae	Metacordyceps
	d74eaa74cdf3ab71fe6e6f77eabdc905	36	368	Ascomycota	Sordariomycetes	Hypocreales	Hypocreales_fam_Incertae_sedis	Ustilaginoidea
	688f2c162085db869aeec83ee5559be4	0	61	Ascomycota	Sordariomycetes	Xylariales	Apiosporaceae	Arthrinium
	46dec7d5ad2279c9227f18445cc0bc1d	0	37	Ascomycota	Sordariomycetes	Hypocreales	Ophiocordycipitaceae	Polycephalomyces
	68916f36aec5c25e099149d26dcbf3df	1096	24774	Ascomycota	Sordariomycetes	Hypocreales	Hypocreaceae	Trichoderma
